# Supplementary material for: Investigating exceedances of formaldehyde levels and source identification in offices of an academic medical institute
Source: J Occup Health. 2024 Aug 14;66(1):uiae049. doi: 10.1093/joccuh/uiae049 (PMC11457052; doi:10.1093/joccuh/uiae049)
Supplement: Web_Material_uiae049 [file web_material_uiae049.zip]

Archive with 2 entries (2 files):
- 240810_revision_Office_Environment_Assessment_and_Chemical_Measurement_Form.docx
- [JOH] 240710 revision Office Supply Usage Questionnaire.docx
